# Supplementary material for: Na+ Transporter SvHKT1;1 from a Halophytic Turf Grass Is Specifically Upregulated by High Na+ Concentration and Regulates Shoot Na+ Concentration
Source: Int J Mol Sci. 2020 Aug 24;21(17):6100. doi: 10.3390/ijms21176100 (PMC7503356; doi:10.3390/ijms21176100)
Supplement: Supplementary file 1 [file ijms-21-06100-s001.zip]

Archive with 2 entries (2 files):
- Table S1.pdf
- Supplemental Figs.pdf
